# Supplementary material for: The role of haematological parameters in patients with COVID-19 and influenza virus infection
Source: Epidemiol Infect. 2020 Nov 5;148:e272. doi: 10.1017/S095026882000271X (PMC7683813; doi:10.1017/S095026882000271X)
Supplement: Supplementary file 1 [file S095026882000271Xsup001.xlsx]

## Sheet: Sayfa1
Hasta_no	yaş	cinsiyet	grup	DM	HT	KAH	Kronik Akciğer Hastalığı	covid_vaka ciddiyeti	Yatış wbc	Yatış NEU	Yatış LYM	Yatış MONO	Yatış EOS	Yatış BASO	Yatış RBC	Yatış HGB	Yatış HCT	Yatış MCV	Yatış MCH	Yatış MCHC	Yatış RDW	Yatış PLT (X1000)	Yatış MPV	Yatış PCT	Yatış PDW	Yatış LUC	Yatış LUC%	Yatış NRBC	Yatış NRBC%	Yatış DNI	Yatış N/L	Yatış P/L	GFR	ALT	AST	LDH	CK	PT	APTT	INR	D-DİMER	CRP	IL-6	FERRİTİN	Çıkış wbc	Çıkış NEU	Çıkış LYM	Çıkış MONO	Çıkış EOS
Patient_number	(Age)	(Gender)	(groups)	(Diabetes)	(hypertension)	(coronary artery disease)	(COPD)	COVID-19 Severity	admission WBC	admission Neutrophils	admission Lymphocytes	admission monocytes	admission eosinophils	admission basophils	admission RBC	admission hemoglobin	admission hematocrit	admission MCV	admission MCH	admission MCHC	admission RDW	admission platelets	admission MPV	admission PCT	admission PDW	admission LUC	admissin LUC%	admission NRBC	admission NRBC%	admission DNI	admission NLR	admission PLR	admission GFR	admission ALT		LDH	CK	PT	aPTT	INR	D-dimer	CRP	IL-6	Ferritin	end of treatment WBC	Neutrophils	Lymphocyte	Monocytes	Eosinophils
C1	83	1	2	0	1	1	0	1	5630	3670	1280	450	10	50	4.96	15.4	45.7	92.3	31.1	33.7	13.3	214	7	0.15	53.3	0.17	3.1	0	0	0.1	2.86	0.167187	71	23	35	273	163	12.9	27.2	1.1	1.49	36		330	5020	3360	1070	340	40
C2	75	0	2	1	1	1	1	0	5750	3610	1310	500	180	30	4.17	10.7	32.1	77	25.6	33.2	15.6	251	8.6	0.22	48.4	0.11	2	0	0	0.1	2.75	0.191603	72	19	17	258	77	12.3	20.9	1.05	0.29	22		58.3	5780	3510	1640	280	190
C3	57	1	2	1	0	0	0	0	6170	3010	2740	240	50	40	5.65	15.5	46.7	82.7	27.5	33.3	14.6	231	7.1	0.16	39.5	0.09	1.5	0	0	0.1	1.09	0.0843066	91	25	11	190	142	12.3	24.6	1.05	0.19	0.7		16	7140	3450	3060	310	130
C4	57	0	2	0	1	0	1	1	3310	1740	1150	190	20	50	4.74	13.9	40.7	85.7	29.3	34.2	13.8	194	8	0.15	50.5	0.17	5	0	0	0.1	2	0.168696	98	112	74	266	30	11.3	21.1	1	0.45	0.6		407	5650	3260	1610	420	200
C5	50	0	2	0	0	0	0	1	6480	5270	780	270	10	30	4.52	12.1	36.1	79.8	26.8	33.5	13.1	255	8.9	0.23	35.5	0.13	2	0	0	0.1	6.75	0.326923	63	20	52	535	156	11.9	23.9	1.01	0.48	0.8	28.6	75.6	5880	4870	760	190	10
C6	39	1	2	0	0	0	0	1	6180	4430	960	660	40	330	5.19	15.4	44.3	85.3	29.6	34.7	13.9	189	8.4	0.16	49.5	0.09	1.5	0	0	1.7	2.6	0.196875	66	33	40	447	193	10.7	23.6	0.91	0.22	2	7.69	65.3	7220	5580	1130	340	80
C7	53	0	2	0	0	0	0	1	6910	4270	2070	260	60	50	4.59	13.5	39.7	86.5	29.4	34	13.3	251	9	0.23	43.3	0.17	2.4	0	0	0.1	2.06	0.121256	95	25	25	253	61	11.1	24	0.96	0.59	10		88.6	6200	3020	2690	300	10
C8	34	1	2	0	0	0	0	0	5170	3210	1230	510	110	20	5.2	13.6	40.4	77.6	26.1	33.6	13.4	217	8.8	0.19	39.3	0.1	1.9	0	0	0.1	2.6	0.176423	114	50	31	291	225					2		22	3180	1160	1710	180	40
C9	37	0	2	0	0	0	0	0	5120	2740	1640	560	20	40	4.27	11.8	35.6	83.3	27.7	33.2	14.2	230	8.1	0.19	49.8	0.11	2.1	0	0	0.1	1.68	0.140244	100	13	18	201	89	12.7	23.9	1.03	0.4	2			3420	1330	1770	190	30
C10	51	1	2	0	1	0	0	1	7030	5510	940	410	30	60	5.7	15.7	45.6	80	27.6	34.5	13.2	227	8.5	0.19	44.7	0.08	1.1	0	0	1.1	5.86	0.241489	90	24	22	249	116	13.1	29.5	1.12	0.26	27	25.2	171	9780	7300	1330	770	70
C11	32	1	2	0	0	0	0	0	4300	1840	1640	720	0	20	5.35	15.5	45.2	84.5	29	34.3	12.1	177	7.6	0.13	51.9	0.08	1.9	0	0	0.1	1.12	0.107927	106	47	32	193	109	13	22.4	1.11	0.26	7		309	4850	2830	1490	430	10
C12	71	1	2	1	1	1	1	1	12010	9570	1180	1020	20	40	5	13.8	43	86	27.6	32.1	13.7	262	8.2	0.21	64.3	0.18	1.5	0	0	0.1	8.1	0.222034	96	38	26	264	218	14.1	24.5	1.2	0.36	125		385	8550	6340	910	720	280
C13	63	0	2	1	1	0	0	0	6230	3110	2310	380	230	20	4.83	13.3	39.4	81.7	27.6	33.8	13.9	266	8.4	0.22	74.1	0.18	3	0	0	0.1	1.34	0.115152	63	105	56	204	88	11	5.9	0.93	0.4	3		105	6280	3930	1810	290	110
C14	63	0	2	0	1	0	0	1	4900	4010	780	40	10	10	4.26	11.9	36.4	85.5	27.8	32.5	13.5	183	8.5	0.16	49.6	0.06	1.2	0	0	0.1	5.1	0.234615	69	32	45	337	201	12.8	21	1.06	28.49	26		272	6710	5490	790	230	70
C15	34	1	2	0	0	0	0	0	2230	1470	670	40	20	0	5.39	15.2	46.3	85.9	28.2	32.9	13.7	123	8.6	0.11	51.3	0.03	1.4	0	0	9.3	2.19	0.183582	80	41	34	210	686					6			3880	2240	1140	320	70
C16	61	1	2	0	1	0	0	0	7940	4600	2300	790	70	20	5.77	17.4	52.5	90.9	30.1	33.1	13.7	270	8.1	0.22	45.3	0.16	2	0	0	0.1	3.06	0.117391	77	17	20	180	139	11.4	26.1	0.96	0.66	3		127.5	5540	2610	2300	490	50
C17	52	0	2	0	1	0	0	0	5940	4070	1330	360	40	70	4.85	14.6	44.1	91	30.1	33.1	13.3	268	9.1	0.24	50.6	0.06	1	0	0	0.1	3.06	0.201504	88	21	6	247	33	10.7	24.4	0.86	0.96	3		139	5160	2990	1650	330	50
C18	70	0	2	1	1	0	1	1	4160	2810	950	250	0	0	4.15	11.2	34.6	83.5	27.1	32.4	14.6	175	9.3	0.16	65.5	0.14	3.3	0	0	4.4	2.95	0.184211	12	16	11	304	49	12.4	23.9	1.05	1.08	198		135	5730	4020	1080	310	90
C19	52	1	2	0	0	0	0	0	5490	3070	1540	670	90	10	5.27	15.5	48.3	91.7	29.5	32.2	13.2	285	7.9	0.22	60.5	0.11	2	0	0	0.1	1.99	0.185065	110	38	20	207	108	12.9	24.6	1.1	0.19	4			5620	2680	1680	890	160
C20	30	1	2	0	0	0	0	0	8030	5930	1410	530	20	10	4.94	14.7	44.3	89.6	29.7	33.1	12.5	204	8.1	0.16	63.5	0.14	1.7	0	0	0.5	4.2	0.144681	128	45	17	202	119				0.58	13			6300	3620	1850	610	20
C21	37	0	2	0	0	0	0	1	5110	2850	1660	280	150	40	4.74	13.6	39.5	83.4	28.7	34.5	12.5	236	8.2	0.22	53	0.13	2.5	0	0	0.1	1.71	0.142169	104	20	24	254	91	11.8	26.7	1	0.35	21	14.5	102	7140	3850	2470	400	180
C22	24	1	2	0	0	0	0	0	7030	3520	2510	450	290	70	4.96	15.1	44.6	90	30.4	33.8	12.7	242	8.5	0.21	55.7	0.18	2.6	0	0	0.1	1.4	0.0964143	131	32	16	123	53	12.3	32.4	1.04	0.19	7		95.9	7310	2990	2880	540	80
C23	66	1	2	1	1	0	0	0	6050	3000	1820	940	100	30	4.87	14.7	45.5	93.5	30.3	32.4	14.6	252	7.2	0.18	53.3	0.17	2.8	0	0	0.1	1.64	0.138462	86	27	12	253	110	12.8	21.6	1.14	0.7	11		98.5	6330	3460	1940	520	160
C24	31	1	2	0	0	0	0	0	7780	4460	2470	450	240	50	5.82	15.1	46.1	79.3	25.9	32.7	13.2	301	8	0.24	61.3	0.16	2.1	0	0	0.1	1.8	0.121862	116	30	14	256	93					12			9070	4290	3730	590	200
C25	37	0	2	0	0	0	0	0	3870	1870	1490	380	20	30	4.75	13.6	39.3	82.8	28.7	34.6	14.6	182	9.8	0.18	54.4	0.07	1.8	0	0	0.1	1.25	0.122148	113	20	11	195	72				0.38	2			5000	2200	2290	310	60
C26	39	1	2	0	0	0	0	0	7210	4370	2250	320	100	30	5.18	15	44.3	85.5	28.9	33.8	13.4	219	7.4	0.16	47.4	0.14	1.9	0	0	6.2	1.94	0.0973333	103	199	94	215	45				0.19	3			5800	2570	2210	580	110
C27	53	0	2	0	0	0	0	0	3630	2210	940	290	100	20	4.47	12	36.9	82.4	26.9	32.6	14.5	167	8.2	0.14	46.8	0.06	1.8	0	0	6.7	2.35	0.17766	102	13	16	170	45	11.4	28.3	0.96	0.34	6		62	2150	1520	390	140	60
C28	45	1	2	0	0	0	0	0	3890	2650	930	220	10	30	4.81	14.5	40.8	85	30.2	35.5	13	200	7.2	0.14	42	0.05	1.4	0	0	1.7	2.84	0.215054	104	49	32	262	146	12	26.4	1.02	0.2	64	19		5950	4430	1050	340	30
C29	59	0	2	1	1	0	1	1	4590	2800	1360	240	10	40	4.99	12.4	36.2	72.5	24.8	34.2	16	234	7.6	0.18	45.9	0.11	2.4	0	0	0.6	2.05	0.172059	86	52	35	236	82	11.8	25.8	1	0.24	55	53	170	7830	5920	1440	250	20
C30	32	0	2	0	0	0	0	0	4400	2550	1240	400	70	40	4.83	13.8	40.8	84.5	28.5	33.7	12.2	209	7.4	0.16	54.3	0.1	2.4	0	0	0.1	2.05	0.168548	115	13	18	157	71	13.2	26.5	1.12	0.19	3		48	3370	1340	1580	340	50
C31	57	0	2	0	0	1	0	1	7280	5210	1290	460	30	60	4.34	11.9	33.9	78.1	27.4	35	14.9	320	7.9	0.25	42	0.23	3.2	0	0	0.1	4	0.248062	102	32	34	320	55	12.3	20	1.05	1.18	69	5.74	87.2	9400	6340	1880	690	190
C32	59	1	2	0	0	0	0	0	7410	5760	850	580	20	80	4.6	12.7	36.7	79.8	27.6	34.6	13.5	305	9.5	0.29	50.6	0.11	1.5	0	0	0.4	6.77	0.358824	105	135	69	336	52	11.9	20	1.01	0.77	153			7080	4860	1410	510	120
C33	50	1	2	0	0	0	0	1	4260	2490	1280	380	30	20	4.65	14.3	40.2	86.6	30.8	35.6	13.2	141	7.8	0.11	49	0.05	1.3	0	0	2.6	1.94	0.110156	96	35	45	225	510	12.7	24.9	1.08	0.8	16	34	1300	6300	3900	1720	450	60
C34	71	0	2	0	1	0	0	0	5830	3810	1550	330	10	60	4.8	14.3	42	87.5	29.7	34	13.3	316	7.7	0.24	55	0.06	1.1	0	0	0.1	2.45	0.203871	66	22	25	178	60	12	23	1	0.6	17			6580	4310	1830	290	50
C35	77	0	2	0	1	1	0	1	5820	3250	1990	330	90	40	5.42	11.7	36.6	67.6	21.7	32	17.1	190	10.4	0.2	61.9	0.12	2	0	0	0.1	1.63	0.0954774	90	11	21	301	28				0.55	13	2.69	30.8	10560	6810	2590	750	120
C36	40	1	2	0	0	0	0	0	3350	1380	1650	160	90	10	4.83	13.2	37.7	78.1	27.3	34.9	27.3	195	8.9	0.17	62	0.07	2	0	0	0.1	0.83	0.118182	123	19	18	207	64	12.5	25.8	1.06	0.4	4		27.7	3640	2240	1160	140	40
C37	74	1	2	0	0	0	0	0	9020	6350	1380	820	130	60	4.71	13.7	40.2	85.2	29	34	12.4	262	7.8	0.2	55.1	0.28	3.1	0	0	0.1	4.6	0.189855	97	37	44	280	177	12.4	24.8	1.06	0.8	40		486	10310	6770	2050	690	320
C38	49	1	2	0	0	0	0	1	3200	1910	870	270	50	10	5.18	15.3	43.6	84.1	29.5	35.1	14.4	179	9.7	0.17	70.6	0.09	2.7	0	0	0.3	2.19	0.205747	104	19	29	185	154	12.1	23.2	1.02	0.62	14			3460	2320	850	210	10
C39	80	0	2	1	1	0	0	1	6310	4730	1120	220	70	10	4.2	12.5	36.1	86	29.8	34.7	14.6	152	8.4	0.13	59.8	0.15	2.4	0	0	0.1	4.22	0.135714	28	17	30	282	121	12.9	31.4	1.1	0.61	92	21.2	434	14340	13270	330	490	90
C40	71	0	2	0	1	0	0	1	5080	3050	1320	480	110	20	4.85	13.6	39.7	82	28	34.2	14.3	506	8.1	0.41	47.1	0.1	2	0	0	0.1	2.31	0.383333	95	61	55	354	97	12.8	22.8	1.09	1.67	17			4600	2900	1150	350	90
C41	67	0	2	0	0	0	0	1	6720	5250	960	260	40	30	5.16	11.9	35.8	69.4	23	33.2	15.3	221	8.2	0.18	53.9	0.16	2.4	0	0	0.1	5.4	0.230208	92	35	49	426	159	12.7	23.6	1.03	0.7	128		160	8360	6240	1430	460	80
C42	39	1	2	0	0	0	0	0	3410	2170	990	180	10	10	5.31	14.9	45.4	85.6	28	32.7	13.8	172	9.5	0.16	56.5	0.05	1.3	0	0	5.1	2.19	0.173737	113	62	46	266	304				2.11	35			5670	2870	1920	500	110
C43	72	1	2	1	0	0	0	1	5270	4260	700	210	0	20	4.68	13.9	40.3	86.1	29.6	34.4	13.6	240	8.3	0.2	55.8	0.1	1.8	0	0	1.1	6.08	0.342857	83	25	42	502	161	12.6	25.9	1.08	1.01	158	88.5	488	5410	3960	950	330	50
C44	72	1	2	0	0	0	0	1	6430	7790	690	630	0	140	5.79	17.4	49.7	85.8	30	34.9	14.2	164	8.4	0.14	52.5	0.18	1.9	0	0	1.2	11.2	0.237681	48	54	67	375	1068	14.3	26.1	1.23	0.54	87	108	881	5560	4150	560	520	130
C45	54	1	2	0	1	0	0	1	9060	7680	840	370	30	10	4.67	13.8	42.5	91	29.6	32.5	13.1	384	8.1	0.31	46.3	0.12	1.3	0	0	2.5	9.1	0.457143	108	20	14	375	57	13	19	1.11	1.25	164		908	8490	5850	1770	540	130
C46	30	1	2	0	0	0	0	0	5310	2060	2680	460	20	10	4.86	14.3	44.7	91.9	29.4	32	12.2	272	8.7	0.24	46.3	0.08	1.5	0	0	0.1	0.76	0.101493	117	18	22	184	52	11.4	26	0.96	0.24	6			5930	2330	2920	350	130
C47	23	0	2	0	0	0	0	0	4990	1770	2380	610	100	20	4.52	12	36.8	81.3	26.6	32.7	12.8	208	8	0.17	59	0.12	2.5	0	0	0.1	0.74	0.087395	125	9	17	160	40	12.3	26.4	1.01	0.22	27			5410	2360	2360	400	90
C48	45	1	2	0	1	1	0	0	6960	4690	1710	360	60	20	5.82	17.3	51.2	87.9	29.6	33.7	13.3	228	8.3	0.19	53.7	0.11	1.6	0	0	4.7	2.74	0.133333	76	38	30	235	205	11.7	26.2	0.99	0.42	9			6570	4090	1660	480	90
C49	59	0	2	0	0	0	0	1	5810	4900	600	170	10	80	4.32	12.7	37	85.6	29.4	34.3	12.3	240	7.5	0.18	46.2	0.05	0.9	0	0	1	8.17	0.4	95	41	81	390	411	14	25.3	1.22	0.4	164	30	696	4840	3320	790	400	160
C50	40	1	2	0	0	0	0	0	9380	7100	2300	490	70	20	5.18	14.8	44.2	85.3	28.6	33.5	13.9	213	9.1	0.19	59.1	0.12	1.3	0	0	0.1	4.46	0.0926087	114	39	24	209	61	12.5	26.7	1.07	0.2	0.7			6520	3110	2600	490	110
C51	60	0	2	0	1	0	0	1	5570	3910	1090	390	80	30	5.01	14	40.8	81.5	28	34.4	13.4	246	8.1	0.2	49.2	0.08	1.4	0	0	0.1	3.58	0.225688	94	24	22	265	91	11.6	27.7	0.99	0.29	5	16.5	147	3570	2360	890	220	40
C52	48	0	2	0	0	0	0	0	4020	2720	900	290	20	10	4.48	12.9	38.8	86.6	28.8	33.3	18.6	171	8.1	0.14	47.1	0.08	2.1	0	0	4.4	3.02	0.19	87	42	32	190	93	12.4	24.9	1.06	0.35	3			4210	2070	1730	200	60
C53	60	1	2	0	0	0	0	1	5970	4420	1220	160	80	10	5.16	14.8	43.4	84.2	28.6	34	13	218	7.3	0.16	60.1	0.07	1.2	0	0	1.7	3.62	0.178689	90	85	81	538	2183	12.9	24.6	1.1	1.03	60		1372	6720	3950	1850	580	110
C54	34	1	2	0	0	0	0	0	5770	3390	1880	350	40	10	5.11	16.8	48.2	94.2	32.9	34.9	13	212	7.6	0.16	58	0.09	1.6	0	0	0.1	1.8	0.112766	115	29	14	170	90	12.4	27.7	1.04	0.37	3			5410	3400	1480	350	80
C55	28	1	2	0	0	0	0	0	4430	2490	1010	620	40	170	5.34	15.9	45.3	84.8	29.7	35	12.9	191	7.5	0.14	43.7	0.1	2.4	0	0	0.1	2.46	0.189109	73	22	20	161	120	11.9	25.4	1.01	0.3	7			3770	1820	1540	220	100
C56	50	1	2	0	0	0	0	0	6590	3280	2180	870	10	30	4.85	13.8	41.8	86.2	28.4	32.9	14.2	194	8.3	0.16	53.8	0.22	3.3	0	0	1.7	1.5	0.0889908	85	25	26	204	110	12.1	23.4	1	0.31	3		114	4240	1970	1660	450	70
C57	64	1	2	0	0	0	0	0	5120	3770	930	190	50	40	4.42	13.1	37.8	85.5	29.5	34.5	13.4	239	8.9	0.21	37.4	0.13	2.5	0	0	0.1	4.05	0.256989	108	151	188	506	246	13.1	23.3	1	1.49	93			5590	3970	1120	200	130
C58	67	1	2	0	1	1	0	1	5270	3380	1260	440	20	20	4.88	14	42.7	87.5	28.6	32.7	15.2	171	8.1	0.14	52.3	0.17	3.2	0	0	0.6	2.68	0.135714	71	17	17	196	102	13	23.8	1.11	0.41	13	20.7	247	5040	3370	1080	430	20
C59	45	1	2	0	0	0	0	0	6440	4910	920	420	60	40	5.28	15.1	44.2	83.7	28.5	34.1	14.3	163	8.9	0.15	57.2	0.09	1.3	0	0	9.5	15.5	0.177174	101	44	30	182	133	12.6	24	1.05	0.05	19			4670	2830	1050	460	170
C60	49	1	2	0	0	0	0	1	9640	8700	560	170	70	50	4.54	13.6	38.7	85.2	29.9	35.1	12.6	275	7.4	0.2	55.5	0.08	0.9	0	0	1.8	15.5	0.491071	97	56	65	697	209	13.8	27.2	1.18	0.5	192		1338	5870	4390	860	390	130
C61	22	0	2	0	0	0	0	0	6160	3040	2530	430	10	40	4.84	15.1	44.5	91.9	31.1	33.8	12.8	294	7.7	0.22	48.7	0.11	2.2	0	0	0.1	1.2	0.116206	115	19	15	194	52	11.5	25.3	0.98	0.39	1			8110	4390	3020	400	90
C62	48	0	2	0	0	0	0	0	5400	2600	2130	510	20	20	4.4	9.6	31	70.3	21.7	30.9	17.2	322	8.3	0.27	49.6	0.13	2.4	0	0	0.1	1.22	0.151174	102	12	21	165	83	11.6	24	0.98	0.28	25			4600	2330	1790	350	30
C63	51	1	2	0	0	0	0	0	4730	3250	790	510	10	50	5.28	15.3	43.7	82.9	28.9	34.9	14	165	7.5	0.12	47.6	0.11	2.4	0	0	0.1	4.11	0.208861	98	40	24	207	98	11.6	28.2	0.99	0.28	7			2860	1070	1280	280	30
C64	45	0	2	0	0	0	0	0	6690	3260	2660	470	120	20	4.02	12.4	36.8	91.5	30.9	33.7	12.4	229	8	0.18	54.6	0.16	2.3	0	0	0.1	1.22	0.0860902	95	13	19	153	67	11.9	24.3	1.01	1.38	2		44	6620	3440	2450	470	120
C65	59	0	2	0	1	0	1	0	6680	4770	1370	430	0	10	5.46	15.3	44.9	82.3	28	34	13.4	247	7.9	0.19	48.5	0.09	1.4	0	0	0.4	3.48	0.180292	90	38	33	270	188	11.3	22.7	0.95	0.51	2		93.1	6680	4770	1370	430	0
C66	29	0	2	1	0	0	0	0	4230	2560	1330	200	0	20	4.52	12.5	29.4	87.3	27.7	31.7	14.6	297	8.5	0.25	49.6	0.12	2.8	0	0	0.1	1.92	0.223308	112	40	32	229	147	12.3	22.8	1.01	0.41	11		85	3820	2290	1220	220	10
C67	69	1	2	0	0	0	0	0	4520	2620	1140	550	110	20	4.8	14.3	41	85.6	29.8	34.8	13.8	158	8	0.13	52.4	0.08	1.8	0	0	0.1	2.3	0.138596	81	22	18	188	64	12	25.3	1.02	0.77	13		130	5740	3350	1660	520	120
C68	38	0	2	0	0	0	0	0	8530	6370	1720	320	40	10	5.24	15.6	46.9	89.6	29.8	33.2	12.8	285	7.7	0.22	64.2	0.07	0.9	0	0	0.1	3.7	0.165698	108	32	19	161	45				0.31	1			11770	6960	3800	530	230
C69	41	0	2	0	0	0	0	0	4690	1900	2290	220	130	30	4.7	13.6	40.2	85.5	29	33.9	11.7	279	7.2	0.2	53.6	0.12	2.6	0	0	0.1	0.82	0.121834	114	53	36	205	48				0.19	0.7			5090	2810	1700	270	180
C70	49	1	2	0	0	0	0	0	5890	4490	1070	240	20	10	4.93	14.1	41.6	84.4	28.7	34	13	234	9.1	0.21	69.1	0.06	1	0	0	0.2	4.19	0.218692	97	22	26	304	193	13.1	21.3	1.11	0.51	46			7360	5760	790	500	180
C71	18	1	2	0	0	0	0	0	7030	4610	1890	330	40	40	5.58	15.8	47.2	84.6	28.3	33.5	13	247	8.4	0.21	56.4	0.13	1.8	0	0	0.1	2.43	0.130688	148	23	17	218	106	12.8	23.1	1.09	0.2	1		52.1	5170	2630	2170	180	70
C72	25	1	2	0	0	0	1	0	10520	6530	3030	520	210	40	4.92	14.8	43.4	88.3	30.1	34.1	11.9	372	7.2	0.27	46.9	0.21	2	0	0	0.1	2.16	0.122772	108	22	21	231	212	13.1	26.9	1.12	0.26	5		203	7910	5370	1780	460	170
C73	47	1	2	0	1	0	0	0	7320	5820	700	480	40	170	4.77	13.6	40.1	83.9	28.4	33.9	13.5	283	7.7	0.22	52.8	0.11	1.5	0	0	2.2	8.3	0.404286	23	29	26	308	308	12.6	30.6	1.12	0.58	45			7080	4430	1640	630	180
C74	45	1	2	0	0	0	0	1	7890	5340	1800	450	60	600	5.03	15.1	42.8	85.1	30.1	35.4	13.1	220	7.4	0.16	46.4	0.2	2.5	0	0	0.1	2.97	0.122222	102	44	31	234	422	11.7	25.6	1	0.5	27		182	7040	5050	1510	310	10
C75	36	1	2	0	0	0	0	0	4750	2590	1670	380	40	10	5.46	15.1	44.6	81.8	27.7	33.8	12.3	180	9.1	0.16	44.7	0.06	1.3	0	0	0.1	1.55	0.107784	123	21	14	188	112	12.1	25	1.02	0.2	2		150	7700	4190	2710	450	140
C76	41	0	2	0	0	0	0	0	4910	3470	1060	270	50	10	4.93	12.3	38.4	77.9	24.9	31.9	16.1	239	9.7	0.23	49.7	0.05	1	0	0	0.1	3.27	0.225472	96	18	30	326	114	11.4	25.3	0.96	0.45	2	3	22.7	6240	3540	2030	430	70
C77	16	0	2	0	0	0	0	0	4390	2780	1210	220	90	20	4.25	11.5	34.7	81.7	27.1	33.2	15.8	251	6.8	0.17	47.6	0.08	1.7	0	0	0.1	2.29	0.207438	148	11	15	176	58	11.9	24.6	1.01	0.19	0.8		5.2	6990	3980	2570	270	80
C78	39	0	2	0	0	0	0	0	4580	2840	1270	300	40	40	4.93	14.4	41.3	83.6	29.1	34.8	13.2	232	7.2	0.17	41.9	0.08	1.8	0	0	0.5	2.24	0.182677	111	18	22	261	142	12	22	1.02	0.72	1		44	7530	4590	2280	430	90
C79	52	1	2	0	0	0	1	0	4510	1230	2590	380	150	20	4.62	14.7	43.1	93.3	31.8	34.1	14.8	157	7.3	0.12	44.4	0.15	3.4	0	0	0.1	0.47	0.0606178	106	36	36	170	150	11.5	22.5	0.97	1.09	0.8		823	5750	2840	1940	590	190
C80	50	1	2	0	0	0	1	1	6750	3550	1360	1380	60	100	4.66	14.6	42.7	91.6	31.3	34.2	14.2	150	8.4	0.13	51.8	0.3	4.4	0	0	0.1	2.61	0.110294	109	10	20	196	33	12	28.5	1.02	0.87	23		232	4690	1540	240	540	100
C81	70	0	2	0	1	0	1	0	4790	3310	840	300	230	30	4.3	12.6	36.5	84.9	29.3	34.5	15	119	9.6	0.11	61.3	0.07	1.5	0	0	0.1	3.72	0.141667	93	16	11	208	59	13	23.7	1.11	0.44	1.4		7.4	3110	1440	1240	270	90
C82	19	0	2	0	0	0	0	0	2460	1590	740	70	30	10	4.41	14.5	38.3	86.8	32.9	37.9	14	125	8.1	0.1	47.1	0.03	1.3	0	0	0.1	2.1	0.168919	112	11	17	187	61	12.7	27.1	1.08	0.19	1.5		23	4060	2200	1460	220	90
C83	20	0	2	0	0	0	0	0	6580	3700	1620	910	80	40	4.3	13	38.3	89.1	30.3	34	13.4	308	8.3	0.25	41.3	0.22	3.3	0	0	0.1	2.28	0.190123	136	23	16	231	128	14.4	43.2	1.23	0.22	1		48.3	4380	1840	1950	410	70
C84	32	1	2	0	0	0	0	0	2410	1190	960	150	60	20	5.29	15.3	42.3	79.9	28.9	36.2	12.7	174	7.8	0.14	21.4	0.04	1.8	0	0	3.4	1.23	0.18125	127	26	21	166	100	12	27.6	1.02	0.32	6		132	3580	1120	1950	260	110
C85	31	1	2	1	0	0	0	0	5660	4070	1150	360	20	10	5.13	15.7	43.5	84.9	30.5	36	12	164	8.2	0.14	56	0.06	1	0	0	1.7	3.53	0.142609	113	72	28	241	212				0.25	8		186	5790	2820	2380	430	60
C86	19	1	2	0	0	0	0	0	10850	8120	1440	920	70	100	5.63	15.9	46.6	82.8	28.2	64	12.4	233	8.7	0.2	41.1	0.19	1.8	0	0	0.1	5.64	0.161806	121	31	19	207	233	11.9	26.9	1.01	0.27	18	3	92.3	6620	4040	1920	340	140
C87	31	0	2	0	0	0	0	0	2590	1110	1170	230	30	10	4.98	12	37.5	75.2	24	31.9	17.9	222	8.3	0.19	48.3	0.05	1.8	0	0	0.1	0.94	0.189744	125	15	14	159	74	10.5	23.7	0.89	0.39	1	2	8.7	3890	1260	2220	240	90
C88	17	0	2	0	0	0	0	0	7410	5580	1310	330	20	10	4.75	13.4	38.1	80.2	28.2	35.2	14	235	7.9	0.18	43.2	0.16	2.1	0	0	0.1	4.25	0.179389	213	16	20	169	48	11.8	24	1	0.55	8		38.3	6040	3060	2320	490	30
C89	31	1	2	0	0	0	0	0	3290	2010	950	250	10	10	5.78	15.9	46.8	81	27.6	34.1	12.3	198	8.7	0.17	39.8	0.06	0.06	0	0	0.1	2.12	0.208421	128	19	21	196	57	11.8	26.4	1	0.19	6	13.4	155	7050	4900	1460	470	130
C90	49	0	2	0	0	0	0	0	4970	3020	1480	340	40	30	4.28	12	33.9	79.2	28	35.3	14	276	8.8	0.24	49.5	0.05	1.1	0	0	7.6	2.04	0.186486	104	19	12	192	88	11.1	27.6	0.94	0.47	14		23.5	7860	4150	3030	470	60
C91	63	1	2	0	1	0	1	0	4650	2740	1350	370	50	10	5.48	11.5	34	62	21	33.9	15.7	209	6.4	0.13	21.1	0.12	2.6	0	0	0.1	2.03	0.154815	89	23	15	198	35	12	27.2	1.02	0.35	4	11.7	25	5960	3400	1850	490	20
C92	18	1	2	0	0	0	0	0	5340	4210	620	380	50	30	5.34	16.4	46.6	87.2	30.7	35.2	12	140	7.7	0.11	64	0.06	1	0	0	0.1	6.79	0.225806	134	20	12	271	95	13.3	23.4	1.13	0.19	7	2.33	40.5	3890	1720	1740	270	60
C93	43	0	2	0	0	0	1	0	3860	2560	770	410	50	10	4.71	13	39	82.8	27.6	33.3	13	209	7.8	0.16	47.6	0.06	1.5	0	0	0.1	3.32	0.271429	115	14	16	198	43	12	25.4	1.02	0.33	3		9.9	2460	1260	910	210	20
C94	45	0	2	0	0	0	0	0	4380	3350	390	500	50	10	3.98	11.6	35.5	89.1	29	32.6	13.5	189	9.3	0.17	55.5	0.09	2	0	0	0.9	8.59	0.484615	112	14	16	146	109	11.9	27.9	0.97	0.28	2		35.9	4380	2870	1060	330	40
C95	43	0	2	0	0	0	0	0	4830	3400	990	310	30	70	4.7	12.9	38.9	82.9	27.6	33.3	14	226	8.6	0.19	54.5	0.08	1.3	0	0	0.1	3.43	0.228283	116	15	14	166	33	12.5	26.5	1.06	0.21	15		21.5	4680	3140	1230	220	20
C96	43	1	2	0	0	0	0	0	5150	2210	2260	450	40	30	5.24	14.4	44.9	85.7	27.5	32.1	13.6	251	8.7	0.22	44.2	0.16	3.2	0	0	0.1	0.97	0.111062	102	44	25	202	93	11.4	26.5	0.96	0.59	4		26.7	5710	2970	1950	470	170
C97	34	1	2	0	0	0	0	0	3990	1850	1610	350	20	40	5.26	14.9	46	87.6	28.4	32.4	12.6	120	9.7	0.12	59.3	0.09	2.3	0	0	0.1	1.14	0.0745342	122	33	24	255	47	11.6	24	0.98	0.33	11		84.8	4710	1860	2180	480	40
C98	54	1	2	0	0	0	0	0	5200	3390	1280	390	50	30	5.23	16.2	44.4	84.9	30.9	36.4	13.1	222	8	0.18	52.8	0.06	1.2	0	0	0.1	2.64	0.173437	106	38	21	171	107	11.1	27.6	1	0.2	3		141	4310	2240	1680	290	20
C99	36	0	2	0	0	0	0	0	4160	2900	810	200	180	30	4.71	13.5	39	82.8	28.7	34.7	13.8	217	9.4	0.2	54.9	0.05	1.3	0	0	0.1	3.58	0.267901	128	3	22	279	250	12.3	24.6	1.05	0.36	1		36	3800	2050	1360	200	140
C100	68	1	2	0	1	0	0	0	9130	7610	790	460	30	40	5.8	15.5	45	77.5	26.8	34.6	12.9	488	7.5	0.37	46.1	0.2	2.2	0	0	0.1	9.63	0.617722	85	89	32	187	26	12.5	26	1.06	2.93	7		481	9330	7090	1100	780	90
C101	54	1	2	0	0	0	0	0	4470	2960	1120	300	40	20	5.43	15.8	15.2	83.3	29	34.8	12.5	175	7.7	0.13	50.3	0.04	0.9	0	0	0.1	2.64	0.15625	99	33	24	230	63	12	25.9	0.99	0.5	16		108	4940	3080	1150	360	210
C102	29	1	2	0	0	0	0	0	5510	3310	1340	590	60	70	5.14	15.1	44.4	86.4	29.4	34	12.3	194	7.5	0.15	59.9	0.14	2.6	0	0	0.1	2.47	0.144776	95	24	16	153	52	11.3	28.8	0.95	0.61	2		83	4890	2320	1930	480	50
C103	43	1	2	0	0	0	0	0	4620	3390	660	400	70	40	5.37	14.8	44.2	82.3	27.6	33.5	12.9	217	8.2	0.18	48.2	0.07	1.5	0	0	0.1	5.13	0.328788	114	41	23	188	111	11.7	23.9	0.97	1.06	4		185	4600	2600	1440	360	100
C104	37	1	2	0	0	0	0	0	7750	4980	2070	490	80	30	5.6	15.6	45.8	81.9	27.9	34.1	13	217	8.6	0.19	61.4	0.1	1.3	0	0	0.1	2.41	0.104831	87	134	47	275	79	11.2	27.2	0.94	0.28	7		240	4790	2150	2100	310	30
C105	29	1	2	0	0	0	0	0	4630	2860	1290	340	80	20	4.85	14.4	41.2	84.9	29.6	34.9	12.6	188	8.2	0.15	53.7	0.05	1.1	0	0	0.1	2.21	0.145736	118	22	1	148	114	12	27.9	1.02	0.19	28		119	5850	3560	1580	460	140
C106	19	0	2	0	0	0	0	0	3900	2530	870	410	10	10	4.49	11.8	37.1	82.7	26.2	31.7	15.3	264	8.5	0.23	51.8	0.07	1.7	0	0	0.1	2.9	0.303448	136	16	20	217	151	12.4	24.7	1.06	0.19	15		21	3750	1440	1920	240	60
C107	27	0	2	0	0	0	0	0	6220	4890	1060	200	20	10	4.25	12.9	35.5	83.6	30.4	36.4	14	243	7.7	0.19	43.9	0.04	0.6	0	0	0.1	4.61	0.229245	137	18	21	198	66	12.3	27.1	1.04	0.82	4	2.7	19.7	6630	4050	1910	420	110
C108	22	1	2	0	0	0	0	0	4130	2840	880	350	0	10	5.05	15.1	42.4	84.1	29.9	35.6	13.2	167	7.6	0.13	47.3	0.05	1.2	0	0	0.4	3.22	0.189773	121	25	23	205	102	11.3	26.1	1.05	0.27	36		224.5	3890	2250	1200	350	0
C109	18	1	2	0	0	0	0	0	4480	2480	1530	380	10	20	5.65	17.7	48.9	86.6	31.3	36.1	13.1	201	8.1	0.16	53.8	0.06	1.2	0	0	0.1	1.62	0.131373	131	21	21	202	122	12.4	25.1	1.05	0.19	2		152.3	4010	2420	1150	250	110
C110	40	1	2	0	0	0	0	0	6550	4290	1850	200	10	10	4.67	14.1	40.2	86.2	30.1	34.9	11.9	173	8	0.14	66.7	0.09	1.4	0	0	0.1	2.31	0.0935135	112	19	40	200	1102	12	24.8	1.02	0.23	11		230	4590	2220	1930	290	60
C111	46	1	2	0	0	0	0	0	3800	1970	1250	460	20	20	5.05	14.9	42.7	84.7	29.6	34.9	13.6	213	7.1	0.15	41.2	0.07	2	0	0	0.1	1.57	0.1704	111	17	34	345	81	12.4	23.9	1.05	0.24	4		102.9	4060	1880	1650	330	80
C112	27	1	2	0	0	0	0	0	6980	5330	1050	480	20	30	4.97	15.2	42.9	86.2	30.6	35.4	13.1	150	9	0.14	55.2	0.07	1	0	0	0.1	5.07	0.142857	97	49	32	289	145	11.7	23.9	0.99	0.64	20		142	4250	1900	1960	300	0
C113	35	0	2	0	0	0	0	0	4460	2860	1240	280	30	10	4.42	13.4	39.1	88.4	30.2	34.2	12.7	199	8.5	0.17	60.5	0.04	1	0	0	0.1	2.3	0.160484	118	14	15	180	70	11.4	26.5	0.96	0.35	1		44.8	4470	2390	1730	220	50
C114	52	1	2	0	1	0	0	1	8570	7270	760	440	20	10	3.97	13	34.6	87.1	32.6	37.5	13.3	202	10.9	0.22	53.5	0.08	0.9	0	0	0.1	9.57	0.26	88	46	66	597	888	13.7	25.7	1.17	0.88	133	112	897	8490	6680	930	520	230
C115	50	1	2	0	0	0	1	1	4870	3700	590	420	50	20	4.67	13.6	37.6	80.5	29.2	36.3	13	222	9.3	0.21	59	0.09	1.8	0	0	1.3	6.27	0.37	118	40	33	412	109	12.9	22.5	1.1	0.65	126	25.4	737	6370	4670	780	470	310
C116	61	1	2	0	0	0	0	1	6670	5420	740	40	30	10	5.56	15.9	45.1	81.2	28.7	35.5	13.5	223	7.3	0.16	50.4	0.08	1.1	0	0	0.4	7.32	0.3	99	90	85	383	115	18.7	25.3	1.62	17.39	72	22.5	1580	13740	12180	760	690	30
C117	63	1	2	0	0	0	0	1	16520	13770	2060	560	10	20	4.04	11.8	35.8	88.6	29.2	32.9	15.8	258	8.7	0.22	49.1	0.1	0.6	0	0	0.1	6.68	0.12	57	45	75	522		13.2	27.2	1.13	1.15	188	118	1053	9090	7580	780	400	190
C118	67	0	2	1	0	0	1	1	2810	1940	690	120	10	10	4.86	13.2	38.3	78.7	27.1	34.4	13.1	174	8.2	0.14	64	0.04	1.3	0	0	0.1	2.81	0.25	80	34	36	311		11.3	20.3	0.95	0.74	31	47.5	209	6870	5690	890	190	10
C119	45	1	2	0	0	0	0	1	5060	3330	1310	270	20	30	5.1	14.9	43.8	85.8	29.2	34.1	12.8	131	8	0.1	57.4	0.09	1.9	0	0	0.1	2.54	0.1	103	43	77	575	1251	12.1	25.8	1.03	0.96	92	36.2	806	4040	2130	1360	310	100
C120	44	1	2	0	0	0	1	1	6750	5280	830	430	90	20	4.81	14.3	40.6	84.4	29.7	35.2	13.1	307	7.6	0.23	52.6	0.09	1.3	0	0	0.1	6.36	0.36	109	56	73	530	140		21.8		0.7	80	52.7	594	6720	3860	1830	670	180
I1	31	0	1						6720	5820	390	250	160	40	3.19	9.4	26.5	83.1	29.4	35.4	13.5	280	7.1	0.2	54.5	0.06	0.9	0	0	4.8	14.92	0.717949	104	14	12	140	70					22
I2	25	0	1						7300	5690	600	630	30	210	4.09	12.4	37.9	92.7	30.3	32.7	15	158	10.2	0.16	63.6	0.14	1.9	0	0	0.1	9.4	0.263333										16
I3	22	0	1						5460	2370	2160	660	30	140	4.37	13.4	40.4	92.4	30.7	33.3	12.7	275	7.3	0.2	52.8	0.11	2.1	0	0	0.1	1.09	0.127315	132	21	22	165	45					3
I4	23	0	1						6620	4130	1790	320	170	40	4.56	12.3	37.4	82	27.1	33	12.8	236	8	0.19	57.3	0.15	2.3	0	0	0.1	2.3	0.131844	133	9	9	175	79					12
I5	28	0	1						7090	5690	570	540	40	130	5.36	13.7	41.8	78.1	25.5	32.7	17.7	266	10.5	0.28	69.7	0.13	1.8	0	0	0.1	9.98	0.466667										20
I6	41	1	1						4400	2060	1840	370	40	210	4.99	14.3	42.5	85.2	28.6	33.6	12.5	195	7.5	0.15	52.4	0.08	1.8	0.19	4.4	0.9	1.11	0.105978	76	40	35	175	116					20
I7	34	0	1						3770	2840	500	230	40	90	4.97	13.8	41.2	82.9	27.8	33.6	12.8	146	6.9	0.1	45.5	0.07	1.9	0	0	0.1	5.68	0.292	119	8	18	130	45					11
I8	21	0	1						7050	5830	510	540	70	20	3.6	10.9	32.6	90.6	30.2	33.3	13.3	219	9.6	0.21	65.4	0.08	1.1	0	0	0.6	11.4	0.429412										27
I9	25	0	1						15370	12960	1760	440	60	40	4.39	13.5	39.7	90.5	30.7	33.9	12	256	7.6	0.19	45.3	0.12	0.8	0	0	0.1	7.36	0.145455	124	15	23	222	113					3
I10	31	0	1						6820	5820	520	390	30	20	3.63	11.3	33	90.9	31.2	34.3	14.4	237	7.5	0.18	52.3	0.04	0.6	0	0	7.1	11.1	0.455769
I11	29	0	1						3870	2690	510	450	0	160	4.6	14	42.7	92.8	30.4	32.8	12.9	180	8.3	0.15	63.5	0.06	1.6	0	0	1.7	5.27	0.352941	79	31	30	168	70					5
I12	26	0	1						8900	7430	730	560	30	40	3.51	10.3	27.5	78.3	29.3	37.4	15.7	251	9.2	0.23	59.1	0.11	1.3	0	0	1.3	10.17	0.343836	121	7	18	271						58
I13	18	0	1						10020	8230	780	670	10	150	4.96	13.1	39.1	78.9	26.5	33.5	15.7	224	8.7	0.19	58.3	0.17	1.7	0	0	2.9	10.55	0.287179	137	10	23
I14	21	1	1						10080	7320	1830	500	170	80	5.25	15	43.9	83.7	28.6	34.2	14.1	323	8.4	0.27	46.1	0.17	1.7	0	0	0.1	4	0.176503	133	31	18	186	101					7
I15	31	1	1						4780	3180	710	570	60	130	5.09	14.8	44.1	86.7	29.1	33.6	13.2	279	8.4	0.23	37.7	0.13	2.8	0	0	0.1	4.47	0.392958	114	36	20	216	78					5
I16	26	0	1						3860	2290	1230	210	20	20	4.07	11.9	34.5	84.8	29.2	34.4	15	178	9.2	0.16	59.4	0.1	2.5	0	0	2.5	1.86	0.144715	133	25	30	194						11
I17	32	0	1						5170	4260	340	370	50	30	4.27	14.1	37.7	88.2	33	37.4	13.6	220	7	0.15	50.6	0.11	2.1	0	0	0.1	12.5	0.647059	96	22	15	190	61					13
I18	23	1	1						3400	2020	770	370	80	10	4.97	14.6	39.5	79.5	29.4	37	14.1	208	7.1	0.15	50	0.15	4.5	0	0	0.1	2.62	0.27013	125	15	25	158	88					13
I19	30	0	1						5650	3210	1740	490	60	30	4.97	13.5	41.3	83	27.2	32.7	13.6	206	8.4	0.17	62.8	0.11	2	0	0	0.1	1.84	0.118391	99	33	21	212						26
I20	33	1	1						4500	2150	1450	350	350	20	5.59	16.9	48.9	87.4	30.3	34.6	13.3	219	7.6	0.17	49.5	0.18	4	0	0	0.1	1.48	0.151034	91	28	18	234						3
I21	33	0	1						5810	4160	990	430	70	40	5.3	13.1	40.8	77	24.7	30	13.7	364	7.6	0.28	52.4	0.12	2.1	0	0	1	4.2	0.367677	103	12	15	215						4
I22	40	1	1						3610	2440	600	430	40	30	5.5	15.9	46.6	84.8	28.9	34.1	12.7	177	7.5	0.13	59.8	0.07	1.9	0	0	0.1	4.06	0.295	95	23	15	181	246					3
I23	29	0	1						7460	5860	700	680	20	30	4.26	10.6	32.2	75.8	24.8	32.8	14.5	261	9.1	0.24	55.8	0.17	2.2	0	0	3.8	8.3	0.372857	134	11	10	193	32					31
I24	23	0	1						3180	2370	510	230	10	10	4.24	12.9	36.8	91	30.5	33.5	14	177	9.6	0.17	53.5	0.04	1.4	0	0	5.5	4.64	0.347059	120	32	33	180	83					4
I25	47	0	1						14250	11790	1410	800	50	10	4.92	14.9	43.2	87.7	30.2	34.5	14.2	313	7.4	0.23	52.7	0.18	1.3	0	0	0.1	8.36	0.221986	97	32	28	247	126					4
I26	27	1	1						4840	2150	1920	430	120	30	5.32	13.9	43.1	81.1	26.1	32.2	14.1	282	7.2	0.16	41.3	0.19	3.19	0	0	0.1	1.11	0.146875	121	38	26	237	631					6
I27	22	1	1						7080	5290	1050	570	30	30	5.79	16.6	48.1	83.1	28.6	34.5	12.5	254	8	0.2	38.5	0.1	1.4	0	0	0.1	5.03	0.241905	115	38	19							12
I28	47	1	1						4360	2370	1170	460	170	30	4.93	15.2	42.8	86.8	30.7	35.4	13.1	147	7.7	0.11	65.1	0.16	3.7	0	0	1.3	2.02	0.125641	100	23	9	202	79					11
I29	28	0	1						4200	2430	1040	390	60	10	4.66	13.7	38.6	82.9	29.4	35.4	13.4	215	7.1	0.15	53.1	0.19	4.5	0	0	0.1	2.33	0.206731	116	29	28	171						13
I30	16	0	1						6470	5030	950	420	20	10	4.92	9.1	29.4	59.8	18.4	30.8	17.9	254	7.3	0.18	18.7	0.05	0.8	0	0	1.5	5.29	0.267368	140	22	14	165						7
I31	32	0	1						9070	7950	400	510	10	30	3.77	9.1	27.5	73	24.2	33.2	17	269	7.9	0.21	47	0.17	1.9	0	0	0.1	19.8	0.6725	127	5	13	191						20
I32	32	0	1						6940	5580	690	470	60	30	5.13	14.8	45	87.8	28.9	32.9	14.3	391	8	0.31	53.2	0.1	1.4	0	0	0.2	8.08	0.566667	104	21	21	204						17
I33	32	0	1						5440	4120	840	300	40	10	4.08	12.3	34.2	83.9	30.2	36	13.8	223	7.6	0.17	47	0.13	2.5	0	0	0.1	4.09	0.265476	131	11	1	141						13
I34	25	0	1						9750	7640	1130	740	70	30	4.53	12.9	38	85.4	28.5	33.4	13.6	270	8.5	0.23	48.9	0.13	1.3	0	0	8.6	6.76	0.238938										72
I35	21	1	1						3880	2710	580	340	60	40	5.48	15.5	45.1	82.2	28.3	34.3	13.3	251	7.4	0.18	52.1	0.14	3.5	0	0	0.1	4.67	0.432759	103	25	38	194	871					4
I36	24	0	1						5010	4440	300	140	70	10	4.58	14	42.1	91.9	30.5	33.2	12.3	260	7.4	0.19	53	0.04	0.7	0	0	0.1	14.8	0.866667	102	21	16	175						8
I37	22	1	1						3440	1660	1460	250	10	10	5.14	14.4	43	83.6	28	33.5	13.7	194	8.5	0.16	60.7	0.06	1.7	0	0	0.1	1.13	0.132877	130	59	61	227	1090					50
I38	16	1	1						4630	2020	1830	480	80	80	5.43	14.6	43.5	80.2	26.9	33.5	14.5	230	7.9	0.18	47.9	0.13	2.8	0	0	0.1	1.1	0.125683
I39	16	1	1						3590	1770	1170	480	20	30	5.14	15.4	42.7	83.1	30.1	36.2	13.1	301	7.5	0.23	48.1	0.12	3.4	0	0	0.1	1.51	0.257265	159	18	18							3
I40	19	1	1						8190	5040	1970	940	40	30	5.18	15.2	45.5	87.8	29.3	33.4	12.5	241	7.7	0.19	48.6	0.18	2.2	0	0	0.1	2.55	0.122335	115	14	14	178						18
I41	22	1	1						5420	4230	640	470	0	10	5.28	15.7	44.9	85	29.8	35.1	13.2	198	8.7	0.17	51	0.06	1	0	0	0.1	6.6	0.309375	112	28	25	195	309					18
I42	24	0	1						8600	7160	830	370	70	10	4.61	10.9	33.5	72.7	23.7	32.6	18.7	288	10.2	0.29	70	0.16	1.8	0	0	0.1	8.62	0.346988	137	31	23							3
I43	24	0	1						4710	3560	760	290	20	10	4.92	13.8	41.2	83.8	28.1	33.5	13.8	162	7.7	0.13	50.4	0.08	1.7	0	0	0.1	4.68	0.213158	100	11	20	165						22
I44	22	0	1						7850	6410	660	530	60	10	3.41	10.2	30.4	89.3	30	33.7	13.7	266	7.2	0.19	43.9	0.18	2.3	0	0	0.1	9.71	0.40303	143	21	15	130						9
I45	27	0	1						10830	8030	1120	1240	100	40	3.98	12.1	35.9	90.1	30.3	33.6	13.9	240	8.8	0.21	53.6	0.38	3.5	0	0	0.1	7.16	0.214286	138	18	38	224						55
I46	56	1	1						3720	2300	950	330	40	20	4.54	13.4	38.2	84.2	29.6	35.1	12.6	228	7.1	0.16	65.5	0.08	2.1	0	0	0.1	2.42	0.24	89	30	27	42						24
I47	37	1	1						3440	2750	430	220	10	0	4.58	12.2	36.5	79.7	26.5	33.3	16.2	199	8.4	0.17	55.8	0.03	0.9	0	0	2.3	6.39	0.462791	103	58	31	209	118					107
I48	35	0	1						3510	2420	450	430	0	10	4.37	12.3	35.7	81.7	28.2	34.6	15.9	156	8.9	0.14	56	0.19	5.4	0	0	0.1	5.37	0.346667										28
I49	33	0	1						3670	2280	650	620	20	20	4.7	12.8	39.4	83.8	27.2	32.4	12.9	142	9.9	0.14	55.5	0.06	1.8	0	0	3	3.5	0.218462										6
I50	30	1	1						5580	3420	1220	610	10	170	5.46	15.4	44.9	82.1	28.2	34.3	13.2	212	7.9	0.17	41.7	0.15	2.7	0	0	0.1	2.8	0.17377	94	48	32	203	87					36
I51	31	1	1						7630	4970	1790	570	120	30	4.53	13.7	41.2	90.9	30.3	33.3	12.3	458	6.5	0.3	41	0.16	2	0	0	0.1	2.77	0.255866	116	20	14		111					22
I52	25	0	1						2500	1150	1030	270	10	10	4.53	14.2	43.2	95.3	31.3	32.8	13	168	7.6	0.13	54.4	0.03	1.3	0	0	0.1	1.11	0.163107	134	14	39	253						7
I53	28	1	1						8420	6210	1360	550	60	90	5.07	15	45	88.8	29.6	33.3	14.1	228	7.7	0.18	53.9	0.15	1.7	0	0	0.1	4.56	0.167647	92	18	27	190						20
I54	23	0	1						7570	5870	990	560	40	30	4.18	11.8	35	83.8	28.2	33.7	14.8	176	8.1	0.14	57.6	0.08	1	0	0	0.1	5.92	0.177778	143	12	13	163						11
I55	24	0	1						5190	4630	240	230	40	20	4.1	10.7	32.5	79.4	26.2	33	14.7	178	8.6	0.15	63	0.03	0.6	0	0	2.2	19.2	0.741667	135	14	18	208
I56	47	1	1						5620	4910	400	220	10	20	4.35	12.6	37.7	86.5	29	33.5	13.2	153	9	0.14	50.5	0.06	1.2	0	0	0.1	12.27	0.3825	100	24	36							299
I57	30	0	1						5080	3350	1050	460	10	40	4.27	13.2	41.1	96.1	30.9	32.2	13.4	170	8.1	0.14	52.8	0.17	3.3	0	0	0.1	3.19	0.161905	118	32	31	227	38
I58	27	0	1						6960	6260	290	310	10	30	4.06	12.9	38.6	95.1	31.9	33.5	14.6	227	7.1	0.16	49.5	0.07	1	0	0	0.7	21.5	0.782759	135	12	18	167	54					25
I59	26	0	1						9280	6470	1110	1070	40	50	4.29	12.7	36.5	85	29.6	34.8	12.6	336	7.4	0.25	47	0.53	5.7	0	0	0.1	5.82	0.302703	128	23	5	145						14
I60	19	0	1						4230	2050	1460	340	80	160	4.67	14.1	41.8	89.5	30.1	33.6	13.6	227	7.4	0.17	49.1	0.14	3.4	0	0	0.1	1.4	0.155479	127	44	39	130	406
I61	25	0	1						4950	3290	1030	370	60	40	4.85	12.8	38.5	79.3	26.5	33.4	14.2	228	8.2	0.19	54.1	0.16	3.3	0	0	0.1	3.19	0.221359	100	18	17							15
I62	29	1	1						8480	5790	1140	930	440	100	5.04	14.5	42	83.4	28.8	34.5	12.8	230	65	0.15	71.7	0.08	1	0	0	0.1	5.07	0.201754										21
I63	25	0	1						2940	1530	1170	150	10	20	4.76	14.2	41.2	86.5	29.8	34.5	12.4	140	7.6	0.11	57.3	0.05	1.7	0	0	0.1	1.3	0.119658	122	22	32							3
I64	29	0	1						6310	4480	810	440	30	50	3.43	10.3	31.4	91.5	29.9	32.7	14.3	342	7	0.24	47.5	0.1	1.5	0	0	3.5	5.53	0.422222	119	16	16							66
I65	31	0	1						3710	3060	350	190	40	20	3.71	12	34.7	93.5	32.4	34.6	12.8	47	8.7	0.04	51.8	0.05	1.4	0	0	2.1	8.74	0.134286	124	13	28	217	61
I66	33	0	1						6010	5060	360	410	20	90	3.87	10.7	31.6	81.5	27.6	33.8	14.4	262	7.8	0.2	56.6	0.08	1.3	0	0	3.4	14.05	0.727778	131	26	33							18
I67	31	0	1						8330	6680	950	510	50	30	4.05	11.6	34.2	84.5	28.5	33.8	18.3	251	7.4	0.19	51.5	0.12	1.4	0	0	3.1	7.03	0.264211	139	13	24							34
I68	56	0	1						5190	4080	560	400	20	80	4	11.5	34.7	86.9	28.8	33.1	14.2	226	7.6	0.17	52.5	0.05	0.9	0	0	0.1	7.28	0.403571	71	24	33	198	198					9
I69	29	0	1						7740	6530	780	280	40	40	4.1	12.9	37.2	90.6	31.4	34.6	13.3	338	7.6	0.26	46.5	0.06	0.08	0	0	1.5	8.37	0.433333										23
I70	29	0	1						4460	3800	330	260	10	20	4	12	36.2	90.5	39.9	33	13.5	210	8.5	0.18	59.9	0.05	1.1	0	0	2.3	11.5	0.636364	124	23	34							9
I71	23	0	1						4730	3240	940	350	60	80	4.44	13.2	39	87.8	29.7	33.8	12	223	8.1	0.18	52.2	0.06	1.2	0	0	0.1	3.44	0.237234	129	17	26	267						5
I72	31	1	1						10300	8320	1450	360	10	30	3.94	10.5	33.7	85.6	26.6	31	16.6	489	6.7	0.33	47.1	0.14	1.4	0	0	4.6	5.73	0.337241	127	25	11	153						30
I73	27	0	1						4650	2780	1290	360	60	90	4.57	14.2	40.8	89.3	31	34.8	13.9	216	8.9	0.19	57.2	0.07	1.6	0	0	0.1	7.72	0.167442	136	15	17
I74	30	0	1						6610	5310	630	420	50	90	2.97	11.7	27.1	91.2	39.4	43.2	14	215	7.6	0.16	47	0.11	1.7	0	0	0.3	8.42	0.34127	126	23	28	168						11
I75	31	0	1						12870	10200	1330	820	10	190	4.38	13.1	39.5	90.1	29.9	33.2	12.8	310	7	0.22	44.1	0.32	2.5	0	0	8.7	7.66	0.233083	87	24	23	291						61
I76	57	0	1						5290	4330	600	240	40	50	5.14	15	45	87.5	29	33.3	13.4	264	9.2	0.24	55.5	0.04	0.7	0	0	0.1	7.21	0.44	72	25	27	272	47					14
I77	26	0	1						3370	2010	930	260	10	40	4.51	7.4	26.3	58.4	16.5	28.2	19.8	410	7.9	0.32	44.7	0.12	3.4	0	0	0.1	2.16	0.44086	126	14	12	178	44					5
I78	26	0	1						4880	4250	200	170	20	40	3.49	10.6	30.9	88.6	30.5	34.4	13.3	184	8.3	0.15	53.9	0.2	4.1	0	0	2.3	21.25	0.92	141	32	34	150						31
I79	17	1	1						6370	5340	320	410	40	150	5.28	15.2	43.4	82.2	28.8	35	13.4	156	8.1	0.13	43.3	0.11	1.7	0	0	4.6	16.6	0.4875										13
I80	38	1	1						6190	4730	610	640	100	50	5.32	16.3	47.5	89.2	30.7	34.4	12.9	239	8.3	0.2	44	0.07	1.1	0	0	0.1	7.75	0.391803	77									8
I81	28	0	1						6050	2700	2750	340	50	20	4.41	13.3	40.1	91	30.2	33.2	14.6	206	9.3	0.19	59.5	0.2	3.3	0	0		0.98	0.0749091	124	9	22	233	157
I82	44	1	1						8010	5100	1680	830	40	260	4.69	14.2	40.8	87	30.2	34.7	11.9	216	6.9	0.15	61.8	0.1	1.3	0	0	0.1	3.03	0.128571	111	19	20							21
I83	38	1	1						5030	2900	1540	340	20	110	5.67	17.4	47.7	84.2	30.7	36.5	13.7	128	8.3	0.11	54.1	0.11	2.2	0	0	2.5	1.88	0.0831169	92	35	26	217	75					17
I84	27	0	1						9600	8640	160	510	10	20	3.63	11.6	34.1	94.1	32	33.9	13.6	168	9.5	0.16	64.4	0.27	2.8	0	0	10.6	54	1.05		18	23							10
I85	31	0	1						5310	4560	440	240	20	10	3.93	11.8	34.8	88.7	30.1	33.9	13.8	186	8.4	0.16	52.8	0.04	0.8	0	0	3	10.3	0.422727	126	15	19	215	103					34
I86	37	0	1						4930	3610	710	420	70	30	4.34	13	39	89.8	29.9	33.4	12.6	291	7.7	0.23	50.9	0.09	1.9	0	0	0.5	5.08	0.409859	94	22	11	203	64					3
I87	29	0	1						11080	9980	450	310	270	10	3.76	11.5	32.8	87.4	30.6	35.1	13.3	226	7.5	0.17	49.5	0.06	0.5	0	0	3.4	22.1	0.502222	133	23	34							13
I88	59	1	1						5560	3070	1740	510	10	320	5.1	14.7	43.9	86.1	28.8	33.4	13.6	187	8.5	0.16	63.3	0.22	4	0	0	0.1	1.76	0.107471	79	33	42	249						16
I89	22	1	1						7630	6480	510	550	20	330	5.06	15.5	45.3	89.4	30.6	34.3	12.5	229	7.8	0.18	45.6	0.07	0.9	0	0	2.8	12.7	0.44902	67	19	23	222	490					23
I90	22	1	1						2950	2070	540	220	10	30	4.44	12.6	37.5	84.4	28.4	33.6	16.4	186	8.8	0.16	54.5	0.08	2.9	0	0	12.1	3.83	0.344444	146	19	30	156	243					44
I91	27	0	1						11600	10130	1020	360	50	30	3.44	11.4	32.9	95.6	33	34.5	14.7	245	7.6	0.19	58.4	0.08	0.6	0	0	1	9.93	0.240196	133	12	21							30
I92	20	1	1						7790	6060	890	610	20	70	4.16	11.9	34.2	82.1	28.6	34.8	13.5	227	8.9	0.2	52.5	0.14	1.8	0	0	3.3	9.93	0.255056
I93	26	0	1						5740	4460	470	530	10	170	5.29	15	44.9	84.9	28.4	33.4	12.3	230	7.4	0.17	50.8	0.09	1.6	0	0	7	9.48	0.489362	124	5	20	178	50					8
I94	32	0	1						12060	11090	400	410	40	60	4.06	11.3	34.1	84	27.8	33.1	14.1	294	7.3	0.21	54.9	0.06	0.5	0	0	2.7	27.75	0.735	132	7	12	153						45
I95	44	1	1						5910	4330	760	610	40	70	5.22	14.8	43.4	83.2	28.4	34.2	12.8	233	8.1	0.19	38.2	0.09	1.4	0	0	4.9	5.69	0.306579	85	20	23							17
I96	20	0	1						4120	2560	1080	180	170	50	3.98	12.2	37.3	93.8	30.7	32.7	13.6	131	9.7	0.13	59.2	0.08	2	0	0	0.1	2.37	0.121296	137	10	20	149						47
I97	22	0	1						12110	10760	460	650	80	30	4.22	11.4	33.7	79.8	26.9	33.7	12.8	229	10.4	0.24	68.8	0.13	1	0	0	1.3	23.3	0.497826	146	14	14							106
I98	27	0	1						9420	8340	370	550	10	60	4.48	13.5	38.7	86.6	30.1	34.8	13.4	169	9.5	0.16	63.3	0.1	1	0	0	5.8	22.5	0.456757	124	20	37	220						10
I99	66	0	1						3150	2700	190	110	110	10	3.41	9	27.2	79.8	26.4	33.1	17.5	131	10.2	0.13	51.6	0.02	0.7	0	0	10.5	14.2	0.689474	76	12	23	327						23
I100	24	1	1						8860	7120	930	560	40	140	5.35	15.3	45	84.2	28.6	34	13.1	308	7.3	0.22	42.8	0.07	0.8	0	0	0.1	7.65	0.331183		71	30							9
K1	34	1	0						6680	3650	2160	420	240	70	5.38	17.3	48.4	90	32.2	35.8	12.6	222	9.9	0.22	55.8	0.14	2.2	0	0	0.1	1.68	0.102778	113	15	22	236	124					3
K2	29	1	0						9860	6640	2040	450	570	60	5.41	15.3	46.6	86.3	28.2	32.7	13.7	308	6.7	0.21	54.3	0.1	1	0	0	0.1	3.25	0.15098	101	38	26	233	162					3
K3	26	0	0						8760	6090	2050	430	70	20	4.23	12.3	37.9	89.5	29	32.4	12.7	243	7.6	0.19	49.4	0.11	1.2	0	0	0.1	2.97	0.118537	122	14	20
K4	32	0	0						6380	4200	1610	260	160	30	3.98	12.8	33.5	84.3	32.2	38.2	14.8	252	9.2	0.23	48.1	0.12	1.9	0	0	0.1	2.6	0.156522	116	25	23	181	129					1.3
K5	32	0	0						6570	4360	1560	380	110	60	4.32	14.1	40.6	94	32.6	34.6	13.5	210	9.4	0.2	61.8	0.09	1.4	0	0	0.1	2.79	0.134615	119	10	14	135	60					3
K6	30	0	0						5650	3300	1860	190	250	10	4.28	12.5	38.7	90.5	29.2	32.3	12.9	255	7.1	0.18	43.7	0.04	0.7	0	0	0.1	2.11	0.137097	119	11	17	176						0.7
K7	31	0	0						8060	5120	2110	560	80	200	4.66	17.3	41.3	88.4	28.5	32.2	12.4	251	8.2	0.2	54.4	0.17	2.1	0	0	0.1	2.42	0.118957	119	14	23	146	58					9
K8	29	0	0						7330	5280	1590	270	50	20	4.89	14.6	43.9	89.7	29.9	33.3	12.9	263	7.9	0.21	55.2	0.12	1.6	0	0	0.1	3.32	0.165409	106	12	17	148						0.1
K9	28	1	0						7170	3700	2410	370	530	70	5.13	15	42.8	83.4	29.2	35.1	12.8	302	7	0.21	53	0.1	1.4	0	0	0.1	1.5	0.125311	125	14	20	176
K10	28	1	0						5020	2810	1600	280	230	20	5.4	15.8	47	57	29.2	33.6	12	208	8	0.17	43.2	0.08	1.7	0	0	0.1	1.76	0.13	88	19	15
K11	26	0	0						4420	4420	1550	230	70	20	3.79	10	31	81.8	26.5	32.4	14.2	261	9.7	0.25	61.8	0.09	2	0	0	0.1	1.58	0.168387	114	15	17	170	84					3
K12	26	0	0						8220	5650	1960	350	110	50	4.97	15	44.5	89.5	30.1	33.6	14.3	205	9.3	0.19	59.2	0.1	1.3	0	0	0.1	2.88	0.104592	124	16	18	192	98					3
K13	24	0	0						6220	3890	1740	390	50	20	4.28	12.1	38.2	89.2	28.3	31.7	13.9	256	8.2	0.21	46.4	0.13	2.1	0	0	0.1	2.23	0.147126	120	19	24	161
K14	25	0	0						6170	3840	1790	370	50	10	4.24	11.6	36.3	85.5	27.5	32.1	14.5	223	8	0.18	50.6	0.1	1.7	0	0	0.1	2.14	0.124581	123	25	21	175	68					0.7
K15	35	0	0						4600	2520	1640	260	50	20	4.68	12.7	37.7	80.7	27.2	33.7	14.7	257	7.9	0.2	52.9	0.1	2.2	0	0	0.1	1.54	0.156707	113	11	10	153	96					0.9
K16	35	0	0						4750	2610	1570	410	80	10	4.14	12.9	37.3	90	31.1	34.5	12.6	198	9	0.18	56	0.07	1.5	0	0	0.1	1.66	0.126115	117	14	14	139	49
K17	39	0	0						4250	2760	1020	320	40	10	4.54	13.4	40.2	88.5	29.5	33.3	13.1	219	8.5	0.19	52.2	0.09	2.1	0	0	0.1	2.71	0.214706	106	14	18	229	89					0.7
K18	56	1	0						7740	3740	3160	440	160	60	5.47	16	47.8	87.5	29.2	33.4	13.2	275	7	0.19	53.3	0.18	2.3	0	0	0.1	1.18	0.0870253	99	21	32	361	104
K19	32	0	0						6150	3190	2300	360	80	20	4.33	13.5	39	90.1	31.2	34.7	13.1	253	8.1	0.21	50	0.21	3.4	0	0	0.1	1.38	0.11	119	16	26	199	113					0.9
K20	29	1	0						8140	4360	3000	380	150	70	5.56	15.1	44.5	80	27.1	33.9	12.9	277	7.5	0.21	52.4	0.18	2.2	0	0	0.1	1.45	0.0923333	116	41	19
K21	27	0	0						8500	5600	2210	500	50	30	4.94	13.6	41.7	84.3	27.5	32.6	12.9	389	9	0.35	64.9	0.12	1.4	0	0	0.1	2.53	0.176018	120	19	13
K22	28	1	0						8730	4890	3050	500	70	50	5.75	15.5	46.4	80.7	27	33.4	13	326	7.3	0.24	43.1	0.17	1.9	0	0	0.1	1.6	0.106885
K23	26	0	0						5610	3470	1380	470	140	40	4.73	13.5	40.8	86.2	28.6	33.2	13.1	278	8.3	0.23	58.8	0.11	2	0	0	0.7	2.51	0.201449	109	14	23							0.7
K24	27	0	0						7680	3370	2960	720	380	90	4.35	13.7	41	94.2	31.5	33.4	12.6	602	7.7	0.46	55.6	0.16	2.1	0	0	0.1	1.13	0.203378	126	11	16
K25	26	0	0						8290	5970	1690	350	140	30	4.61	11.7	35.7	77.5	25.4	32.8	15.4	391	8.3	0.32	52.8	0.12	1.5	0	0	0.1	3.53	0.231361	117	18	21	175
K26	30	1	0						6650	3300	2650	340	170	40	4.81	15.1	43.1	89.6	31.5	35.2	14.3	217	8.8	0.19	52.3	0.12	1.8	0	0	0.1	1.25	0.0818868	118	24	24
K27	31	0	0						4500	2290	1670	250	140	50	4.21	12.8	36.2	85.8	30.4	35.4	13.8	181	9.6	0.17	59.4	0.1	2.2	0	0	0.1	1.37	0.108383	103	15	10	135	78					0.7
K28	28	1	0						7930	3910	3260	400	150	40	5.8	17.1	47.9	82.7	29.5	35.7	12.8	220	7.8	0.17	52.4	0.18	2.2	0	0	0.1	1.2	0.0674847	91	33	20	214						0.7
K29	28	1	0						8100	4800	2150	660	240	70	7.02	14.5	41.2	58.7	20.6	35.1	15.1	166	10.1	0.17	65.2	0.17	2.1	0	0	0.1	2.23	0.0772093		26	22							1
K30	27	1	0						7010	4110	2250	460	40	10	5.6	15.9	45.4	81	28.4	35.1	12.5	334	7.8	0.26	57.5	0.14	2	0	0	0.1	1.83	0.148444	118	35	18	204						0.7
K31	26	0	0						9330	6190	2350	480	150	40	4.75	13.1	38.7	81.5	27.6	33.8	14.6	317	8	0.25	47.1	0.13	1.4	0	0	0.1	2.63	0.134894	126	22	20	162	74					0.7
K32	31	1	0						10600	6030	3480	600	170	100	5.56	16.8	48.3	86.8	30.2	34.8	13.3	352	6.9	0.24	54	0.22	2.1	0	0	0.1	1.73	0.101149	114	52	35	220	182
K33	29	1	0						4600	2540	1610	290	70	20	5.14	16	46.5	90.6	31.1	34.3	13.1	166	8.5	0.14	53.3	0.07	1.4	0	0	0.1	1.58	0.103106	94	31	28	182						3
K34	31	1	0						6450	3900	1840	430	100	30	5.3	15.9	46.4	87.5	30.1	34.4	12.5	231	9.4	0.22	65.9	0.14	2.1	0	0	0.1	2.11	0.125543
K35	28	1	0						6560	3670	1820	600	230	50	4.75	13.9	40.4	85.1	29.4	34.5	13.1	306	7.3	0.22	63.7	0.19	3	0	0	0.1	2.01	0.168132	85	20	27	298
K36	27	1	0						6810	4890	1430	250	140	20	5.87	16.7	48.7	82.9	28.4	34.3	14.1	305	6.9	0.21	50.3	0.09	1.3	0	0	0.1	3.41	0.213287	97	71	33
K37	28	1	0						5050	2760	1790	330	60	20	5.24	15.3	45.4	86.7	29.3	33.8	12.9	278	8.4	0.23	49.5	0.09	1.8	0	0	0.1	1.54	0.155307	107	48	27	192	149
K38	27	1	0						6830	4090	2220	350	50	20	5.06	15.5	44.8	88.5	30.6	34.6	13.4	275	8.2	0.22	45.5	0.09	1.4	0	0	0.1	1.84	0.123874	114	22	24	216						0.5
K39	26	1	0						7990	4370	2700	560	120	40	6.19	16.7	49.6	80.2	27	33.7	12.9	279	8.3	0.23	63.5	0.2	2.5	0	0	0.1	1.62	0.103333		23	21
K40	31	1	0						5920	3790	1570	400	40	40	5.23	15.5	44.6	85.2	29.7	34.8	13.1	180	9.1	0.16	43.1	0.09	1.5	0	0	0.1	2.41	0.11465	119	45	15							3
K41	28	1	0						3940	1960	1390	250	140	40	4.89	13.1	39	79.8	26.7	33.5	12.9	196	7.1	0.14	46.8	0.16	4	0	0		1.41	0.141007	111	13	26
K42	28	1	0						7220	5060	1410	590	30	10	5.06	14.8	44.1	87.1	29.3	33.6	12.8	273	7.7	0.21	49.3	0.12	1.6	0	0	0.1	3.58	0.193617	101	20	21	181	82
K43	31	1	0						4180	2300	1430	230	100	70	5.35	15.5	46.4	86.7	28.9	33.4	12.8	178	9.9	0.18	49.2	0.05	1.2	0	0	0.1	1.6	0.124476	114	29	21	181						1
K44	28	1	0						11660	7480	2510	780	620	90	5.51	16.1	46.5	84.4	29.2	34.6	13.1	304	7.4	0.22	47.3	0.18	1.5	0	0	0.5	2.98	0.121116	110	26	15	193	96					3
K45	34	1	0						7050	4340	1870	460	210	30	5.15	16.4	46.4	90.2	31.9	35.4	12.7	196	9.6	0.19	52.7	0.13	1.9	0	0	0.1	2.3222	0.104813	89	23								0.7
K46	27	1	0						7660	4470	2480	350	110	160	5.09	15.5	44.8	88.1	30.5	34.6	12.1	235	8.2	0.19	55.2	0.1	1.4	0	0	0.1	1.8	0.0947581	107	41	41
K47	30	1	0						7800	4940	1900	590	190	30	5.2	15.4	46	88.5	29.6	29.6	13.7	209	7.5	0.16	41.2	0.15	1.9	0	0	0.1	2.6	0.11	116	19	20		94					24
K48	42	1	0						5180	1950	2380	350	320	40	5.4	15.7	44.1	81.8	29.1	35.6	12.8	210	7.8	0.16	57.9	0.14	2.6	0	0	0.82	0.81	0.0882353	102	68	26	220	154
K49	25	0	0						7260	4170	2300	370	70	40	4.48	12.3	38.8	86.4	27.3	31.6	13	289	7.8	0.23	45	0.32	4.4	0	0	0.1	1.81	0.125652	120	25	32	171	361					0.8
K50	52	1	0						6650	3800	2010	520	120	90	4.72	13.6	40.9	86.5	28.8	33.3	13.4	219	8.7	0.19	62.2	0.11	1.6	0	0	0.5	1.89	0.108955	109	25	17	167						2.2
K51	46	0	0						4470	2770	1270	240	70	30	4.44	12.2	37.5	54.3	27.4	32.4	15.9	250	8.2	0.21	46.4	0.09	2.1	0	0	0.1	2.18	0.19685		16	19	204						2.6
K52	32	0	0						6980	4350	1860	340	260	40	4.49	12.8	38.8	86.3	28.6	33.1	13.9	268	8.1	0.22	47.1	0.12	1.7	0	0	0.1	2.33	0.144086	108	16	19	160
K53	28	0	0						10210	7530	2130	320	80	50	5.3	15.1	43.3	81.7	28.5	34.9	13.5	311	8.3	0.26	50.4	0.1	1	0	0	0.1	3.54	0.146009	119	15	16	214	57					0.7
K54	27	1	0						5530	2310	2590	350	140	30	5.13	15.2	45.2	88.1	29.6	33.6	13	230	7.1	0.16	42.2	0.12	2.1	0	0	0.1	0.89	0.0888031	117	35	20
K55	28	1	0						7220	5060	1410	590	30	10	5.06	14.8	44.1	87.1	29.3	33.6	12.8	273	7.7	0.21	49.3	0.12	1.6	0	0	0.1	3.58	0.193617	101	20	21	181	82
K56	24	0	0						5470	3420	1660	280	50	20	4.47	12.4	37.2	83.2	27.7	33.3	13.9	295	8.2	0.24	43.9	0.05	0.9	0	0	0.1	2.06	0.177711
K57	25	1	0						5750	3100	1960	380	240	20	5.35	15.8	45.3	84.7	29.5	34.9	14.2	207	8.9	0.18	71.6	0.05	0.9	0	0	0.1	1.58	0.105612	125	85	36	158
K58	31	1	0						10160	5290	3920	470	250	50	5.09	16	46.7	91.9	31.4	34.2	12.7	254	8.3	0.21	62.7	0.2	1.9	0	0	0.1	1.34	0.0647959	99	38	20	214	188					0.3
K59	25	0	0						6830	4420	1550	500	60	80	5.31	14.8	43.7	82.2	27.9	34	13.6	223	8.1	0.18	57.4	0.22	3.2	0	0	0.1	2.85	0.143871	108	19	14	167	62					0.7
K60	26	1	0						6530	3830	2130	360	70	10	5.75	16.2	47.4	82.5	28.2	34.1	13	168	12.8	0.21	65.6	0.12	1.9	0	0	0.1	1.79	0.0788732	124	31	30
K61	27	0	0						7630	4390	2760	280	80	30	4.61	13.1	40.9	88.7	28.5	32.2	12.9	336	8.2	0.28	46.7	0.08	1.1	0	0	0.1	1.59	0.121739	114	39	19	157
[truncated: 19 more columns]

## Sheet: Sayfa2
vaka ciddiyeti		severity
0: hafif		0: nonsevere
1:orta ağır		1: severe
Grup:		Groups:
0: sağlıklı		0: healthy
1: influenza		1:influenza
2:covid		2: COVID-19
